# Supplementary material for: Highly Pathogenic Avian Influenza A(H5N1) Virus Clade 2.3.4.4b Infections in Seals, Russia, 2023
Source: Emerg Infect Dis. 2024 Oct;30(10):2160–4. doi: 10.3201/eid3010.231728 (PMC11431915; doi:10.3201/eid3010.231728)
Supplement: Appendix 2 — Data obtained from GISAID for study of highly pathogenic avian influenza A(H5N1) in marine mammals in eastern Russia, 2023. [file 23-1728-Techapp-s2.xlsx]

## Sheet: Appendix 2 Table
Article DOI: http://doi.org/10.3201/eid3010.231728
Highly Pathogenic Avian Influenza A(H5N1) Virus Clade 2.3.4.4b Infections in Seals, Russia, 2023
Appendix 2
All submitters of data may be contacted directly via www.gisaid.org
Appendix 2 Table. GISAID data obtained for study of highly pathogenic avian influenza A(H5N1) virus clade 2.3.4.4b infections in seals, Russia, 2023
Segment ID	Segment	Country	Collection date	Isolate-ID	Isolate name	Originating Lab	Submitting Lab	Authors
EPI439897	HA	China	2005-Jan-01	EPI_ISL_138867	A/goose/Guangdong/08/2005			Zhang,X.; Qi,X.; Zhang,Q.; Zeng,X.; Shi,Z.; Jin,Q.; Zhan,F.; Xu,Y.; Liu,Z.; Feng,Z.; Jiao,Y.
EPI1811619	HA	Kazakhstan	2020-Sep-19	EPI_ISL_615073	A/domestic_goose/Kazakhstan/1-242_2-20-B/2020	National Veterinary Reference Center	Animal and Plant Health Agency (APHA)
EPI1839245	HA	Russian Federation	2020-Sep-15	EPI_ISL_739684	A/goose/Russia_Novosibirsk region/1-12/2020	Research Institute of Experimental and Clinical Medicine	WHO National Influenza Centre Russian Federation	Sobolev, I.; Sharshov, K.; Dubovitskiy, N.; Alekseev, A.; Leonov, S.; Irza, V.; Fadeev, A.; Danilenko, D.; Komissarov, A.; Shestopalov, A.
EPI1666962	HA	Nigeria	2019-Jul-05	EPI_ISL_405278	A/guinea_fowl/Nigeria/OG-GF11T_19VIR8424-7/2019_H5N8	National Veterinary Research Institute	Istituto Zooprofilattico Sperimentale Delle Venezie	Ismaila,Shittu; Tony,Joannis; Bianca,Zecchin; Ambra,Pastori; Alessia,Schivo; Alice,Fusaro
EPI2318026	HA	Japan	2022-Nov-06	EPI_ISL_16698579	A/slaty-backed gull/Hokkaido/0111M111/2022	National Institute for Environmental Studies	Graduate School of Veterinary Medicine, Hokkaido University	Manabu, Onuma; Kei, Nabeshima; Atsushi, Haga; Hisako, Honjo; Misako, Yokoyama; Yoshihiro, Sakoda; Norikazu, Isoda; Takahiro, Hiono; Hew, Yik Lim
EPI2078354	HA	France	2022-May-11	EPI_ISL_13519451	A/gull/France/22P015977/2022	Anses (Ploufragan-Plouzané)	ANSES Agence Nationale De Securite Sanitaire De L’alimentation
EPI2015009	HA	Romania	2022-Feb-09	EPI_ISL_11922818	A/swan/Romania/10455_22VIR2749-4/2022	Institute for Diagnosis & Animal Health (IDAH)	Istituto Zooprofilattico Sperimentale delle Venezie	Barbuceanu, F.; Onita, I.; Neicut, A.; Motiu, R.; Burlacu, R.; Barbierato, G.; Zecchin, B.; Fusaro, A.; Schivo, A.; Salviato, A.; Palumbo, E.; Giussani, E.; Monne, I.; Terregino, C.
EPI2363028	HA	Japan	2022-Mar-18	EPI_ISL_16831103	A/swan/Japan/0303B006/2022			Soda,K.; Ito,H.; Usui,T.; Yamaguchi,T.; Ito,T.
EPI1987824	HA	Germany	2022-Jan-30	EPI_ISL_10434073	A/swan/Germany-BW/AI00997/2022	CVUA Karlsruhe	Friedrich-Loeffler-Institut
EPI1849453	HA	Netherlands	2020-Nov-10	EPI_ISL_1139102	A/swan/Netherlands/20017772-002/2020	Wageningen Bioveterinary Research	Wageningen Bioveterinary Research	Beerens, Nancy; Harders, Frank; Pritz-Verschuren, Sylvia; Roose, Marit; Germeraad, Evelien; Engelsma, Marc; Bossers, Alex; Heutink, Rene
EPI2279750	HA	Japan	2022-Nov-23	EPI_ISL_16388458	A/whooper swan/Akita/0511B002/2022	National Institute for Environmental Studies	Graduate School of Veterinary Medicine, Hokkaido University	Manabu, ONUMA; Kei, NABESHIMA; Atsushi, HAGA; Hisako, HONJO; Misako, YOKOYAMA; Yoshihiro, SAKODA; Norikazu, ISODA; Takahiro, HIONO
EPI1946375	HA	Netherlands	2021-Nov-25	EPI_ISL_7952125	A/mute swan/Netherlands/21039824-002/2021	Wageningen Bioveterinary Research	Wageningen Bioveterinary Research	Beerens, Nancy; Harders, Frank; Pritz-Verschuren, Sylvia; Roose, Marit; Venema, Sandra; Germeraad, Evelien; Engelsma, Marc; Heutink, Rene
EPI1721684	HA	Germany	2020-Mar-27	EPI_ISL_419314	A/turkey/Germany-ST/AI00352/2020	Landesamt für Verbraucherschutz Sachsen-Anhalt	Friedrich-Loeffler-Institut
EPI861011	HA	Germany	2016-Nov-09	EPI_ISL_238037	A/turkey/Germany-SH/R8595/2016		Friedrich-Loeffler-Institut
EPI2528178	HA	Japan	2023-Jan-03	EPI_ISL_17527095	A/crow/Japan/TU-11/2023			Soda,K.; Usui,T.; Ito,H.; Ito,T.; Yamaguchi,T.
EPI2029914	HA	China	2021-Nov-25	EPI_ISL_12572664	A/wild duck/Hebei/SD012/2021(H5N1)	Harbin Veterinary Research Institute (CAAS)	Harbin Veterinary Research Institute (CAAS)	Pengfei Cui, Congcong Wang
EPI2608564	HA	Germany	2023-Jan-09	EPI_ISL_17880904	A/Red fox/Germany/51023-60/2023	Lower Saxony State Office for Consumer Protection and Food Safety	Lower Saxony State Office for Consumer Protection & Food Safety
EPI2921527	HA	Chile	2023-Mar-27	EPI_ISL_18777140	A/porpoise/Atacama/SJCEIRR-245355/2023	Center of Excellence for Influenza Research and Surveillance	Center of Excellence for Influenza Research and Surveillance	Pardo-Roa,C., Johow,M., Ariyama,N., Almonacid,L.I., Aguayo,C., Castillo,P.N., Munoz,G., Avila,C., Neira,V.; Medina,R.
EPI2919521	HA	Brazil	2023-Oct-12	EPI_ISL_18773644	A/sea lion/Brazil/KU-3584/2023	Konkuk University	Konkuk University	de Araujo,A.C., Cho,A.Y., Silva,L.M.N., Correa,T.C., de Souza,G.C., Albuquerque,A.S., Macagnan,E., Kolesnikvoas,C.K.M., Meurer,R., Vieira,J.V., Lemos,G., Barreto,A.S., Dick,J.L., Groch,K.R., de Castilho,P.V., Amgarten,D., Malta,F., Miller,M., Dorlass,E.G., Palameta,S., Lee,S.-H., Arns,C.W., Durigon,E.L., Pinho,J.R.R., Lee,D.-H.; Ferreira,H.L.
EPI2745242	HA	Peru	2022-Nov-22	EPI_ISL_18265431	A/dolphin/Peru/PIU-SER002/2022	Servicio Nacional Forestal y de Fauna Silvestre (SERFOR)	Pontificia Universidad Catolica del Peru	Leguia,M.; Garcia-Glaessner,A.; Munoz-Saavedra,B.; Juarez,D.; Barrera,P.; Jara,J.; Silva,W.; Ploog,K.; Colchao-Claux,P.; Lescano,J.
EPI2109943	HA	Japan	2022-Apr-01	EPI_ISL_14070455	A/tanuki/Hokkaido/1/2022	Graduate School of Veterinary Medicine, Hokkaido University	Graduate School of Veterinary Medicine, Hokkaido University	Yoshihiro, Sakoda; Takahiro, Hiono; Norikazu, Isoda
EPI2021932	HA	Japan	2022-Mar-31	EPI_ISL_12174842	A/Ezo red fox/Hokkaido/1/2022	Graduate School of Veterinary Medicine, Hokkaido University	Graduate School of Veterinary Medicine, Hokkaido University	Yoshihiro, SAKODA; Takahiro, HIONO; Norikazu, ISODA
EPI2664269	HA	Peru	2023-Feb-07	EPI_ISL_18054509	A/sea lion/Peru/AQP-SER00K/2023			Leguia,M., Garcia-Glaessner,A., Munoz-Saavedra,B., Juarez,D., Barrera,P., Jara,J., Silva,W., Ploog,K., Colchao-Claux,P.; Lescano,J.
EPI2664215	HA	Peru	2023-Jan-23	EPI_ISL_18054502	A/Sea Lion/Peru/LIM-SER036/2023			Leguia,M., Garcia-Glaessner,A., Munoz-Saavedra,B., Juarez,D., Barrera,P., Jara,J., Silva,W., Ploog,K., Colchao-Claux,P.; Lescano,J.
EPI2609545	HA	Chile	2023-Mar-01	EPI_ISL_17885976	A/sea lion/Arica y Parinacota/240270-1/2023			Pardo-Roa,C., Johow,M., Ariyama,N., Almonacid,L.I., Navarro,C., Aguayo,C., Munoz,G., Fuentes-Lupichinni,E., Ulloa,M., Avila,C., Reyes,R., Neira,V.; Medina,R.
EPI3084230	HA	Argentina	2023-Aug-26	EPI_ISL_18945319	A/South American sea lion/Argentina/RN-PB007/2023	Instituto Nacional de Tecnologia Agropecuaria, Instituto de Virologia e Innovaciones Tecnologicas		Rimondi,A., Vanstreels,R.E.T., Olivera,V.S., Donini,A., Miqueo Lauriente,M.; Uhart,M.
EPI2181752	HA	United States	2022-Mar-30	EPI_ISL_15069397	A/bottlenose dolphin/Florida/UFTt2203/2022	University of Florida, College of Veterinary Medicine	St. Jude Children's Research Hospital	Murawski, Allison; Allison, Andrew; Ossiboff, Robert; Fabrizio, Thomas; Jeevan, Trushar; Killian, Mary Lea; Torchetti, Mia; Walsh, Michael; Webby, Richard
EPI2759099	HA	United States	2023-Aug-19	EPI_ISL_18311023	A/harbor seal/Washington/23-025744-001-original/2023	National Veterinary Services Laboratories - USDA	National Veterinary Services Laboratories - USDA	Chinh,Thanh;Franzen,Kerrie;Love,Emily;Ozella,Mikaela;Killian,Mary;Lantz,Kristina;Stuber,Tod;Hicks,Jessica;Norris,Cameron
EPI2473508	HA	United States	2022-May-10	EPI_ISL_17260669	A/red fox/Alaska/22-016300-001-original/2022	National Veterinary Services Laboratories - USDA	National Veterinary Services Laboratories - USDA	Chinh,Thanh;Franzen,Kerrie;Love,Emily;Killian,Mary;Koster,Leo;Lantz,Kristina;Stuber,Tod;Hicks,Jessica;Norris,Cameron
EPI1945585	HA	Estonia	2021-Nov-08	EPI_ISL_7778880	A/Red_fox/Estonia/TA2126820_21VIR10433-13/2021	Estonian Veterinary and Food Laboratory	Istituto Zooprofilattico Sperimentale Delle Venezie	Nurmoja, I.; Vilem, A.; Juurik, T.; Zecchin, B.; Fusaro, A.; Schivo, A.; Salviato, A.; Palumbo, E.; Milani, A.; Giussani, E.; Pastori, A.; Monne, I.; Terregino, C.
EPI2509907	HA	United Kingdom	2022-Jun-19	EPI_ISL_17465835	A/harbour_seal/Scotland/054948/2022	Animal and Plant Health Agency (APHA)	Animal and Plant Health Agency (APHA)
EPI2455058	HA	China	2023-Feb-10	EPI_ISL_17075759	A/Jiangsu/NJ210/2023	Jiangsu Provincial Center for Disease Control & Prevention	Jiangsu Provincial Center for Disease Control & Prevention	Yu,huiyan;Qi,xian;Wang,shenjiao;Deng,fei
EPI3067350	HA	Japan	2024-Jan-22	EPI_ISL_18932042	A/large-billed crow/Hokkaido/B080/2024	Graduate School of Veterinary Medicine, Hokkaido University	Graduate School of Veterinary Medicine, Hokkaido University	Yoshihiro, Sakoda; Norikazu, Isoda; Takahiro, Hiono; Yik Lim, Hew
EPI3007164	HA	Japan	2024-Jan-26	EPI_ISL_18876663	A/carrion crow/Hokkaido/B081/2024	Graduate School of Veterinary Medicine, Hokkaido University	Graduate School of Veterinary Medicine, Hokkaido University	Yoshihiro, Sakoda; Norikazu, Isoda; Takahiro, Hiono; Yik Lim, Hew
EPI2933442	HA	Japan	2024-Jan-08	EPI_ISL_18792212	A/large-billed crow/Hokkaido/B073/2024	Graduate School of Veterinary Medicine, Hokkaido University	Graduate School of Veterinary Medicine, Hokkaido University	Yoshihiro, Sakoda; Norikazu, Isoda; Takahiro, Hiono; Yik Lim, Hew
EPI2815225	HA	Japan	2023-Nov-23	EPI_ISL_18591747	A/large-billed crow/Hokkaido/B067/2023	Graduate School of Veterinary Medicine, Hokkaido University	Graduate School of Veterinary Medicine, Hokkaido University	Yoshihiro, SAKODA; Norikazu, ISODA; Takahiro, HIONO; Yik Lim, HEW
EPI2639274	HA	Japan	2023-Apr-17	EPI_ISL_18007229	A/large-billed crow/Hokkaido/B052/2023	Graduate School of Veterinary Medicine, Hokkaido University	Graduate School of Veterinary Medicine, Hokkaido University	Yoshihiro, Sakoda; Norikazu, Isoda; Takahiro, Hiono; Hew, Yik Lim
EPI2610724	HA	Japan	2023-Mar-30	EPI_ISL_17950087	A/large-billed crow/Hokkaido/0103E088/2023	Graduate School of Veterinary Medicine, Hokkaido University	Graduate School of Veterinary Medicine, Hokkaido University	Manabu, Onuma; Kei, Nabeshima; Atsushi, Haga; Hisako, Honjo; Misako, Yokoyama; Yoshihiro, Sakoda; Norikazu, Isoda; Takahiro, Hiono; Hew, Yik Lim
EPI2610708	HA	Japan	2023-Feb-07	EPI_ISL_17949986	A/large-billed crow/Niigata/1502B004/2023	Graduate School of Veterinary Medicine, Hokkaido University	Graduate School of Veterinary Medicine, Hokkaido University	Manabu, Onuma; Kei, Nabeshima; Atsushi, Haga; Hisako, Honjo; Misako, Yokoyama; Yoshihiro, Sakoda; Norikazu, Isoda; Takahiro, Hiono; Hew, Yik Lim
EPI2475281	HA	Japan	2022-Dec-21	EPI_ISL_17267428	A/large-billed crow/Hokkaido/B005/2022	Graduate School of Veterinary Medicine, Hokkaido University	Graduate School of Veterinary Medicine, Hokkaido University	Yoshihiro, SAKODA; Takahiro, HIONO; Norikazu, ISODA; Yik Lim, HEW; Mayumi, ENDO
EPI2109859	HA	Japan	2022-Feb-08	EPI_ISL_14064768	A/crow/Hokkaido/0102F048/2022	Graduate School of Veterinary Medicine, Hokkaido University	Graduate School of Veterinary Medicine, Hokkaido University	Yoshihiro, Sakoda; Takahiro, Hiono; Norikazu, Isoda
EPI957967	HA	China	2015-Sep-13	EPI_ISL_255742	A/duck/Hunan/HN239/2015		Wuhan Institute of Virology
EPI1846669	HA	Korea, Republic of	2020-Dec-14	EPI_ISL_1009707	A/wild bird/Korea/H467/2020	Animal and Plant Quarantine Agency (APQA)	Animal and Plant Quarantine Agency (S-2158)
EPI1846674	HA	Korea, Republic of	2020-Dec-14	EPI_ISL_1009707	A/wild bird/Korea/H467/2020	Animal and Plant Quarantine Agency (APQA)	Animal and Plant Quarantine Agency (S-2158)
EPI1850641	HA	Korea, Republic of	2020-Dec-14	EPI_ISL_1009707	A/wild bird/Korea/H467/2020	Animal and Plant Quarantine Agency (APQA)	Animal and Plant Quarantine Agency (S-2158)
EPI2807439	HA	Russian Federation	2022-May-15	EPI_ISL_16020401	A/Caspian tern/Astrakhan/30/2022	Research Institute of Experimental and Clinical Medicine	Research Institute of Experimental and Clinical Medicine
EPI2191447	HA	Netherlands	2022-Jul-13	EPI_ISL_15267023	A/Northern Gannet/Netherlands/2/2022	Erasmus Medical Center	Erasmus Medical Center
EPI2614046	HA	United States	2023-Mar-08	EPI_ISL_17964908	A/golden eagle/California/23-009156-001-original/2023	National Veterinary Services Laboratories - USDA	National Veterinary Services Laboratories - USDA	Chinh,Thanh;Franzen,Kerrie;Love,Emily;Ozella,Mikaela;Killian,Mary;Lantz,Kristina;Stuber,Tod;Hicks,Jessica;Norris,Cameron
EPI2181795	HA	Japan	2022-Apr-16	EPI_ISL_15072538	A/chicken/Hokkaido/I-1/2022	Graduate School of Veterinary Medicine, Hokkaido University	Graduate School of Veterinary Medicine, Hokkaido University	Yoshihiro, SAKODA; Norikazu, ISODA; Takahiro, HIONO
EPI2747794	HA	Japan	2023-Mar-14	EPI_ISL_18284477	A/chicken/Iwate/22A5T/2023	National Institute of Animal Health	National Agriculture and Food Research Organization
EPI2606479	HA	Japan	2022-Dec-01	EPI_ISL_17851883	A/chicken/Japan/AZRC-TU-17/2022			Soda,K., Yamaguchi,H., Usui,T., Ito,H., Ito,T.; Yamaguchi,T.
EPI1556264	HA	Egypt	2018-Aug-01	EPI_ISL_379744	A/chicken/Egypt/FL6/2018			Yehia,N.; Hassan,W.; Hassan,M.; Gaber,A.; Mohamed,M.; Rabie,N.; Shabaan,A.; Arafa,A.; Abdelbaset,A.; Hagag,N.
EPI1398287	HA	Niger	2017-Jan-07	EPI_ISL_348284	A/chicken/Niger/17RS167-1/2017	Laboratoire Central de l'Elevage (LABOCEL)	Istituto Zooprofilattico Sperimentale Delle Venezie	Alassane, A.; Moutari, S.M.; Sani, Z.I.M.; Zecchin, B.; Fusaro, A.; Milani, A.; Schivo, A.; Salviato, A.; Monne, I.
EPI1811628	HA	Iraq	2020-May-12	EPI_ISL_623074	A/chicken/Iraq/1/2020	Central Veterinary Labs	Animal and Plant Health Agency (APHA)
EPI1839293	HA	Russian Federation	2020-Sep-20	EPI_ISL_739690	A/chicken/Russia_Novosibirsk region/3-1/2020	Research Institute of Experimental and Clinical Medicine	WHO National Influenza Centre Russian Federation	Sobolev, I.; Sharshov, K.; Dubovitskiy, N.; Alekseev, A.; Leonov, S.; Irza, V.; Fadeev, A.; Danilenko, D.; Komissarov, A.; Shestopalov, A.
EPI2317992	HA	Japan	2022-Oct-27	EPI_ISL_16698060	A/chicken/Hokkaido/HU-E001/2022	Graduate School of Veterinary Medicine, Hokkaido University	Graduate School of Veterinary Medicine, Hokkaido University	Yoshihiro, Sakoda; Norikazu, Isoda; Takahiro, Hiono; Hew, Yik Lim
EPI1585011	HA	Egypt	2017-May-10	EPI_ISL_389751	A/chicken/Egypt/M14081D/2017			Kandeil,A.; Webby,R.; McKenzie,P.; Kayali,G.; Ali,M.A.
EPI2909469	HA	United States	2022-Sep-14	EPI_ISL_18755533	A/northern pintail/Alaska/USGS-0335/2022	U.S Geological Survey, Alaska Science Center	U.S Geological Survey, Alaska Science Center	Ramey,A.M., Scott,L.C., Ahlstrom,C.A., Buck,E., Williams,A.R., Torchetti,M.K., Stallknecht,D.E.; Poulson,R.L.
EPI2959046	HA	Korea, Republic of	2023-Dec-03	EPI_ISL_18819959	A/duck/Korea/D448-N6/2023(H5N6)	Animal and Plant Quarantine Agency (O-2144)	Animal and Plant Quarantine Agency (APQA)
EPI926605	HA	Russian Federation	2016-Oct-10	EPI_ISL_240678	A/domestic duck/Siberia/50K/2016		Research Institute of Experimental and Clinical Medicine	Sharshov, K.A.; Kurskaya, O.G.; Alexeev, A.Y.; Sobolev, I.A.; Alikina, T.Y.; Kabilov, M.R.; Shestopalov, A.M.
EPI1997226	HA	China	2021-Dec-03	EPI_ISL_11208199	A/duck/Zhejiang/S4854/2021(H5N6)	Harbin Veterinary Research Institute (CAAS)	Harbin Veterinary Research Institute (CAAS)	Pengfei Cui, Congcong Wang
EPI1921406	HA	China	2021-Feb-01	EPI_ISL_5260420	A/duck/Guangxi/S10099/2021	Harbin Veterinary Research Institute (CAAS)	Harbin Veterinary Research Institute (CAAS)	Pengfei Cui, Guohua Deng, Hualan Chen
EPI1205176	HA	Vietnam	2017-Jul-23	EPI_ISL_304956	A/duck/Vietnam/QuangBinh/DH130723/2017			Pham,H.M.; Pham,H.K.; Nguyen,V.K.
EPI1999383	HA	Japan	2022-Jan-02	EPI_ISL_11330431	A/white-tailed eagle/Hokkaido/22-RU-WTE-2/2022	Graduate School of Veterinary Medicine, Hokkaido University	Graduate School of Veterinary Medicine, Hokkaido University	Sakoda, Yoshihiro; Isoda, Norikazu; Hiono, Takahiro
EPI1297287	HA	Poland	2016-Nov-27	EPI_ISL_322984	A/Grey seal/361-10/BalticPL/16	Prof. Krzysztof Skóra Hel Marine Station, Department of Oceanography and Geography, University of Gdańsk,	Stiftung Tierärztliche Hochschule Hannover
EPI1918893	HA	Germany	2021-Aug-18	EPI_ISL_4805852	A/seal/Germany-SH/AI05377/2021	Tierärztliche Hochschule Hannover	Friedrich-Loeffler-Institut
EPI2966040	HA	Japan	2023-Dec-19	EPI_ISL_18837770	A/large-billed crow/Hokkaido/0112F066T/2023	National Institute of Animal Health	National Agriculture and Food Research Organization
EPI2743283	HA	Korea, Republic of	2023-Mar-07	EPI_ISL_18245382	A/common kestrel/Korea/22WC597/2023	National Institute of Wildlife Disease Control and Prevention	National Institute of Wildlife Disease Control and Prevention
EPI2742979	HA	Korea, Republic of	2023-Jan-03	EPI_ISL_18245344	A/white-fronted goose/Korea/22WC324/2023	National Institute of Wildlife Disease Control and Prevention	National Institute of Wildlife Disease Control and Prevention
EPI2073615	HA	Israel	2022-Jan-18	EPI_ISL_13418526	A/Little egret/Israel/172/2022	Kimron Veterinary Institute	Kimron Veterinary Institute	Zuckerman, N.S; Mandelboim,M; Bucris,E; Morad,H; Geva,M; ZilbertzanItay,O; Bar-OrI,I; S.Fratty,I; Berkovitch,A; Lublin,A; Simanov,L; Hadas,R; Farnoushi,Y; Shkoda,I
EPI1848527	HA	Japan	2021-Jan-19	EPI_ISL_1098830	A/crane/Kagoshima/KU-93/2021	Kagoshima University	Kagoshima University
EPI2670206	HA	Russian Federation	2022-Apr-15	EPI_ISL_18074199	A/crow/Khabarovsk/776-56/2022	Federal Centre for Animal Health (ARRIAH) OIE Regional Reference Laboratory	Federal Centre for Animal Health (ARRIAH)	N., Zinyakov; A., Kozlov; P., Zhestkov; A., Grekhneva; A., Andriyasov; E., Ovchinnikova; Z., Nikonova; D., Andreychuk; I., Chvala
EPI1815142	HA	Italy	2020-Nov-21	EPI_ISL_683592	A/Eurasian_wigeon/Italy/20VIR7301-206/2020	Istituto Zooprofilattico Sperimentale delle Venezie, EU/OIE/Reference Laboratory and FAO Reference Centre for AI and ND	Istituto Zooprofilattico Sperimentale Delle Venezie	Zecchin, B.; Fusaro, A.; Pastori, A.; Milani, A.; Salviato, A.; Schivo, A.; Monne, I.; Terregino, C.
EPI1818402	HA	Japan	2020-Oct-24	EPI_ISL_697771	A/northern pintail/Hokkaido/M13/2020			Sakoda,Y.; Isoda,N.
EPI1812383	HA	Netherlands	2020-Nov-01	EPI_ISL_632316	A/eurasian curlew/Netherlands/20016890-001/2020	Wageningen Bioveterinary Research	Wageningen Bioveterinary Research	Beerens, Nancy; Harders, Frank; Verschuren-Pritz, Sylvia; Roose, Marit; Germeraad, Evelien; Engelsma, Marc; Bossers, Alex; Heutink, Rene
EPI1812367	HA	Netherlands	2020-Oct-28	EPI_ISL_632314	A/greylag goose/Netherlands/20016582-004/2020	Wageningen Bioveterinary Research	Wageningen Bioveterinary Research	Beerens, Nancy; Harders, Frank; Verschuren-Pritz, Sylvia; Roose, Marit; Germeraad, Evelien; Engelsma, Marc; Bossers, Alex; Heutink, Rene
EPI2236192	HA	Canada	2022-May-19	EPI_ISL_16013982	A/Wild Mink/ON/FAV-0529-01/2022	Ontario Veterinary College, University of Guelph	Canadian Food Inspection Agency	Alkie, Tamiru; Cox, Sherri; Ojkic, Davor; Stevens, Brian; Xu, Wanhong; Hisanaga, Tamiko; Suderman, Suderman; Koziuk, Janice; Kruczkiewicz, Peter; Nguyen, Hoang Hai; Fisher, Mathew; Lung, Oliver; Berhane, Yohannes
EPI2205101	HA	Korea, Republic of	2022-Oct-10	EPI_ISL_15647836	A/Mandarin duck/Korea/WA496/2022	animal and plant quarantine agency	Animal and Plant Quarantine Agency (APQA)
EPI1811572	HA	Germany	2020-Oct-28	EPI_ISL_614400	A/barnacle goose/Germany-SH/AI02167/2020	Landeslabor Schleswig-Holstein	Friedrich-Loeffler-Institut
EPI2306845	HA	Russian Federation	2022-Aug-25	EPI_ISL_16618974	A/chicken/Khabarovsk/24-3V/2022	State Research Center of Virology and Biotechnology (VECTOR)	State Research Center of Virology and Biotechnology (VECTOR)
EPI2306917	HA	Russian Federation	2022-Nov-04	EPI_ISL_16618984	A/chicken/Sakhalin/37-1V/2022	Center of Hygiene and Epidemiology in Sakhalin oblast	State Research Center of Virology and Biotechnology (VECTOR)
EPI2669558	HA	Russian Federation	2022-Oct-09	EPI_ISL_18071580	A/goose/Magadan/2272-5/2022	Federal Centre for Animal Health (ARRIAH) OIE Regional Reference Laboratory	Federal Centre for Animal Health (ARRIAH)	N., Zinyakov; A., Kozlov; P., Zhestkov; A., Grekhneva; A., Andriyasov; E., Ovchinnikova; Z., Nikonova; D., Andreychuk; I., Chvala
EPI2318008	HA	Japan	2022-Oct-21	EPI_ISL_16698546	A/eastern buzzard/Niigata/1501B001/2022	National Institute for Environmental Studies	Graduate School of Veterinary Medicine, Hokkaido University	Manabu, Onuma; Kei, Nabeshima; Atsushi, Haga; Hisako, Honjo; Misako, Yokoyama; Yoshihiro, Sakoda; Norikazu, Isoda; Takahiro, Hiono; Hew, Yik Lim
EPI2666980	HA	Japan	2023-Feb-09	EPI_ISL_18066451	A/whooper swan/Tochigi/0902C010/2023	Graduate School of Veterinary Medicine, Hokkaido University	Graduate School of Veterinary Medicine, Hokkaido University	Manabu, Onuma; Kei, Nabeshima; Atsushi, Haga; Hisako, Honjo; Misako, Yokoyama; Yoshihiro, Sakoda; Norikazu, Isoda; Takahiro, Hiono; Hew, Yik Lim
EPI2306765	HA	Russian Federation	2022-Oct-12	EPI_ISL_16618964	A/domestic duck/Magadan/14-5V/2022	State Research Center of Virology and Biotechnology (VECTOR)	State Research Center of Virology and Biotechnology (VECTOR)
EPI1669669	HA	Poland	2019-Dec-30	EPI_ISL_402134	A/turkey/Poland/23/2019	National Veterinary Research Institut Poland, PIWet-PIB	National Veterinary Research Institut Poland, PIWet-PIB	Świętoń E., Śmietanka K.
EPI1859964	HA	Netherlands	2021-May-21	EPI_ISL_2227275	A/turkey/Netherlands/21028936-001005/2021	Wageningen Bioveterinary Research	Wageningen Bioveterinary Research	Beerens, Nancy; Harders, Frank; Pritz-Verschuren, Sylvia; Roose, Marit; Germeraad, Evelien; Engelsma, Marc; Bossers, Alex; Heutink, Rene
EPI1938252	HA	Korea, Republic of	2021-Oct-26	EPI_ISL_6959592	A/mandarin duck/Korea/WA585/2021	Animal and Plant Quarantine Agency (O-2144)	Animal and Plant Quarantine Agency (APQA)
EPI1812359	HA	Korea, Republic of	2020-Oct-21	EPI_ISL_631824	A/Mandarin duck/Korea/H242/2020	Animal and Plant Quarantine Agency (O-2144)	Animal and Plant Quarantine Agency (S-2158)
EPI2610821	HA	Poland	2023-Jun-19	EPI_ISL_17951056	A/domestic_cat/Poland/Kot1/2023	National Veterinary Research Institut Poland, PIWet-PIB	National Veterinary Research Institut Poland, PIWet-PIB	Edyta,Świętoń; Katarzyna,Domańska-Blicharz; Aleksandra,Giza; Marta,Pietruk; Karolina,Tarasiuk; Krzysztof,Wyrostek; Natalia, Styś-Fijoł
EPI1582749	HA	Egypt	2016-Dec-28	EPI_ISL_388773	A/little grebe/Egypt/1056OP/2016			Kandeil,A.; Webby,R.; McKenzie,P.; Kayali,G.; Ali,M.A.
